# Supplementary material for: A Recognition-Molecule-Free Photoelectrochemical Sensor Based on Ti3C2/TiO2 Heterostructure for Monitoring of Dopamine
Source: Biosensors (Basel). 2023 May 7;13(5):526. doi: 10.3390/bios13050526 (PMC10216741; doi:10.3390/bios13050526)
Supplement: Supplementary file 1 [file biosensors-13-00526-s001.zip]

Archive with 1 entries (1 files):
- biosensors-2339596-supplementary.pdf
